# Supplementary material for: Steroid-Sparing Effect of Tocilizumab and Methotrexate in Patients with Polymyalgia Rheumatica: A Retrospective Cohort Study
Source: J Clin Med. 2021 Jun 30;10(13):2948. doi: 10.3390/jcm10132948 (PMC8267957; doi:10.3390/jcm10132948)
Supplement: Supplementary file 1 [file jcm-10-02948-s001.zip]

Archive with 1 entries (1 files):
- jcm-1201334-supplementary.pdf
